# Supplementary material for: Investigation and genome-wide association study for Fusarium crown rot resistance in Chinese common wheat
Source: BMC Plant Biol. 2019 Apr 23;19:153. doi: 10.1186/s12870-019-1758-2 (PMC6480828; doi:10.1186/s12870-019-1758-2)
Supplement: Supplementary file 1 — Table S1. Resistance to FCR of wheat cultivars inoculated by F.pg in four environments. (XLSX 25 kb) [file 12870_2019_1758_MOESM1_ESM.xlsx]

## Sheet: Table S1
Table S1 Resistance to FCR of wheat cultivars inoculated by F.pg in four environments
Cultivars	ZZ1a		ZZ2b		ZMD1c		ZMD2d
Aifeng 338	43.4343		43.4343		43.4343		37.3737
Anyumai 18	57.9424		57.9365		57.9424		62.963
Aomai 18	46.6667		49.6296		49.6296		48.8889
Bainong 1306	53.8272		54.023		47.4074		46.6667
Bainong 1309	48.8889		41.4815		41.4815		42.2222
Bainong 219	54.9495		54.8148		54.9495		57.7778
Baiqiang 1201	51.1111		52.4904		52.5926		51.1111
Caiyuan 1	52.3457		52.381		52.3457		45.679
Caizhi 204	43.7037		44.0613		48.8889		33.3333
Changmai 13	59.0123		58.7302		62.963		51.1111
Changshengmai 1	45.0206		44.4444		53.0864		55.5556
Chuangmai 11	48.4848		48.6111		48.4848		44.4444
Chuangxin 106	33.3333		38.1643		33.3333		47.2222
Chuangxin 116	57.5758		47.2222		54.7138		28.3951
Chuangxing 26	52.8332		54.5752		61.9658		34.5679
Chuangxing 6	42.2222		42.2222		42.2222		35.5556
Danmai 108	58.5185		58.5185		58.5185		57.7778
Danmai 118	54.321		54.321		54.321		61.1111
Defeng 108	40.3704		40.3704		40.3704		44.4444
Dongfanghongmai 6	73.3333		79.3651		79.4444		84.4444
Fanmai 533	55.5556		58.6207		58.5185		64.4444
Fanmai 536	51.1111		53.2567		53.4156		58.0247
Fannong 1	27.2727		28.2828		30.881		34.2593
Fannong 3	40.7407		41.2698		40.9877		48.8889
Fanyumai 18	62.1399		62.4521		62.1399		53.0864
Fengbao 8	40.7407		40.9962		33.3333		33.3333
Fengdecunmai 19	37.7778		37.7778		32.2222		48.8889
Fengdecunmai 20	61.1111		46.8254		41.1111		40
Fengmai 10	48.7654		48.7654		48.7654		53.7037
Fengmai 52	37.5084		37.6344		37.5084		37.7778
Fengmai 53	61.4815		61.4815		61.4815		60
Fengtian 18	64.4444		55.5556		55.5556		55.5556
Fumai 188	31.1111		37.3016		33.3333		35.5556
Gengmai 237	34.9794		34.0741		34.9794		28.8889
Gengmai 256	51.1111		42.3868		49.1667		28.3951
Guangtai 213	70.3704		67.4603		67.4074		68.8889
Guangtai 369	51.1111		52.4904		52.5926		55.5556
Hangmai 6	48.8889		44.0613		43.9506		40.7407
Hangmai 8	46.1728		46.3602		46.1728		46.6667
Hanmai 457	36.1111		44.0613		43.4175		46.6667
Haozhuangjia 1	42.2222		42.2222		42.2222		40
Hefeng 3	55.5556		45.1852		40		40
Hemai 181	58.3333		56.3786		56.5638		53.3333
Hemai 2	61.1111		61.3169		61.5226		55.5556
Hemai 6	44.4444		54.7009		54.321		62.963
Hengda 58	47.8189		47.8927		47.8189		45.679
Hengmai 18	42.328		41.8803		46.8254		44.4444
Heyu 1	51.1111		51.1111		51.1111		60
Hongmai 186	44.1919		44.127		44.1919		42.5926
Hongmai 618	25.9259		30.303		32.1811		42.2222
Hongtaiyang 2	40.9259		41.3105		40.9259		36.1111
Huaichuan 361	68.5185		56.9444		49.6072		45.679
Huayan 328	40.3948		40.5405		40.3948		38.8889
Huayu 126	45.679		38.6973		38.93		31.1111
Huayu 3568	40		52.4904		52.5103		64.4444
Huimai 216	39.1975		39.1975		35.1852		34.2593
Jiamai 329	42.5926		43.4921		43.5466		45.4545
Jiamai 6	44.4444		46.6667		46.6667		46.6667
Jiamai 8	50.535		50.1916		56.9136		37.7778
Jiamai 99	66.6667		63.7037		63.7037		64.4444
Jiangmai 816	33.3333		32.2222		37.5		36.1111
Jimai 210	60.4938		64.9573		60.4938		60.4938
Jinchengmai 10	58.7654		58.5185		58.7654		55.5556
Jinchengmai 12	35.1852		41.4141		41.8294		48.8889
Jinfeng 205	51.214		50.8961		51.214		53.0864
Jinfeng 216	59.2593		60		60.0449		61.6162
Jingjiumai 11	53.7449		54.023		48.3951		64.4444
Jingkemai 6	53.0864		49.4253		54.321		40
Jingyumai 1	70.3704		70.1149		70.3704		77.7778
Jinmai 1	28.7037		25.9259		31.0288		33.3333
Jinmai 108	37.7778		35.6322		35.6379		33.3333
Jinmai 109	75.7576		76.3889		76.3636		75.5556
Jinmai 18	66.6667		64.751		64.856		60
Jinsui 8	48.1481		49.2063		49.3004		46.6667
Jinwoye 1	68.1481		68.1481		68.1481		62.2222
Jinyan 5	53.0864		52.381		52.0988		60
Jinzhan 638	38.8889		46.6667		34.2593		29.6296
Jiyanmai 10	47.0034		46.595		47.0034		57.7778
Jiyanmai 7	25.9259		23.3333		30.3648		35.3535
Juan 5366	57.7778		54.023		57.7778		45.679
Jumai 66	47.4747		52.862		52.862		51.5152
Junhe 183	49.9588		50.1916		49.9588		43.2099
Xunmai 118	25		22.2222		26.6667		24.4444
Junmai 612	59.8765		59.7222		59.8765		62.2222
Junmai 667	40		45.9259		41.1111		55.5556
Junsui 188	69.6296		69.6296		69.6296		66.6667
Kaimai 26	26.6667		26.6667		30.7819		25.9259
Kaimai 27	66.6667		61.7778		66.6667		53.0864
Keyu368	55.5556		48.9712		48.9947		42.2222
Kun 169	53.6027		53.405		48.1818		64.4444
L 668	31.1111		30.8642		28.642		40
Liangyuan A6	67.9012		68		67.9012		69.4444
Lifu 05	54.1564		54.7325		54.1564		35.8025
Liming 28	59.8354		59.5238		54.5679		51.1111
Lunxuan 162	48.8889		43.6508		43.5185		41.6667
Lunxuan 162	55.7239		56.3786		55.7239		55.5556
Lunxuan 167	33.3333		46.1538		52.7778		55.5556
Lunxuan 169	72.2634		72.4138		72.2634		67.9012
Luo 1807	60.4938		61.9048		61.6461		55.5556
Luomai 166	43.4343		46.0317		46.2833		41.8803
Luomai 2	56.9024		57.0881		62.514		65.4321
Luomai 32	50		50.3268		50.2469		48.8889
Luomai 718	61.8519		61.1111		61.8519		51.1111
Luyuan 502	50.7744		50.5376		50.7744		53.3333
Maifeng 9	63.0688		64.6091		70		49.2063
Meng 615	46.749		47.1264		36.7901		35.8025
Mengnong 1	52.2559		51.9713		56.6667		57.7778
Minfeng 296	55.5556		56.2092		56.1167		53.5354
Neile 268	42.1296		38.5417		42.1296		43.0556
Neimai 6	42.2693		42.2222		42.2693		42.8571
Ningnong 718	46.6667		48.1481		48.1481		53.3333
Nongda 2018	40.4321		40.1961		34.8906		51.5152
Nongda 399	40.9877		40.9962		40.9877		48.8889
Nongfeng 111	51.1111		53.9683		54.0741		55.5556
Nongfeng 8210	55.5556		60.3175		60.4938		62.963
Pingan 0602	58.0247		59.5238		59.4239		62.2222
Pingnongyan 3	46.2963		46.3492		46.2963		56.4815
Pumai 27	40.7407		50.1916		54.4444		53.3333
Qiangmai 29	42.544		42.963		42.544		43.4343
Qinmai 158	48.642		48.659		48.642		51.1111
Qiule 2126	62.2222		67.0498		66.9959		65.4321
Qunximai 11	42.2222		36.6255		36.3992		30.8642
Ruisen 218	39.3939		44.086		39.697		53.3333
Saidemai 7	77.7778		74.8148		74.8148		71.1111
Sanhe 1	59.177		59.387		59.177		64.4444
Shangmai 162	41.04		41.2186		41.04		45.4545
Shaomai 25	49.4444		50.4274		57.5		52.7778
Shengmai 102	42.2222		47.3118		47.2727		48.4848
Shengyuan 928	48.1481		53.0864		53.0864		58.0247
Shenhua 208	38.8889		45.0617		45.0617		44.4444
Shenzhou 209	27.7778		26.6667		30.9764		33.3333
Shunmai 299	43.8272		43.8272		39.8148		39.8148
Shunmai 8	60		50.9579		46.1728		45.679
SM 110	53.3333		53.3333		53.3333		48.8889
Songmai 518	71.8519		71.8519		71.8519		75.5556
Taifeng 11	40.7407		40.0673		40.1235		40.7407
Taihemai 3	61.1672		61.1111		61.1672		57.5758
Taipingyuan 007	67.963		68.254		67.963		63.8889
Taipingyuan 18	49.3827		49.5726		45.0617		45.679
Taixue 30	55.5556		53.0864		56.6667		57.7778
TH 161	60		57.7778		57.7778		62.2222
Tianlaoda 1	47.6543		47.8114		47.6543		46.6667
Tianlaoda 3	48.8889		54.8387		54.6128		61.6162
Tianle 6	68.5597		68.5824		68.5597		67.9012
Tianmai 119	63.3333		63.3333		67.2222		67.7778
Tianmin 688	46.6809		46.6667		46.6809		46.1538
Tianning 18	60.4938		45.5939		46.0905		31.1111
Tongfeng 736	43.7037		43.7037		43.7037		48.8889
Wanmai 99	46.4646		46.4052		46.4646		44.4444
Weimin 208	31.3131		41.4141		41.6723		42.5926
Wenliang 1	60.4938		47.1264		41.1111		42.2222
Wenmai 29	71.1111		71.1111		76.6667		75.5556
Wenyu 019	53.0864		53.0864		53.0864		48.1481
Wenyuan 0528	71.6872		71.6475		71.6872		72.8395
Wohua 066	42.5926		39.5833		39.3827		31.1111
Xiangmai 1123	42.5926		45.098		45.174		41.4141
Xianhong 169	56.2963		56.2963		51.1111		53.3333
Xianmai 15	59.2593		59.2593		59.2593		62.2222
Xianmai 521	41.7621		41.4141		41.7621		35.1852
Xianmai 522	29.6296		36.5079		35.8025		37.037
Xianyuan 988	61.4478		61.6487		67.1717		67.6768
Ximai 505	34.0741		32.5397		34.0741		33.3333
Xingnong 168	37.7778		39.4636		32.2222		55.5556
Xingyu 7	58.3333		65.1852		64.5623		71.7172
Xinhuamai 818	44.4444		47.3016		47.2503		51.8519
Xinmai 12	26.6667		42.2222		50		53.3333
Xinmai 38	59.6708		59.387		67.284		44.4444
Xinmai 68	55.5556		49.6296		49.8316		44.4444
Xinmai 8	63.3333		63.2479		63.3333		72.2222
Xinmai37	37.8366		37.6068		37.8366		38.2716
Xinong 18	68.8889		63.4921		69.6296		70.3704
Xinxuan 16	62.5514		62.4521		62.5514		64.4444
Xinxuan 17	53.3333		48.4127		48.2305		48.1481
Xinyanmai 98	33.0715		31.1111		33.0715		30.8642
Xinzhi 519	35.5556		37.6984		32.5926		29.6296
Xiza 5	58.836		58.8477		58.836		60
Xuanmai 6	35.1852		44.4444		38.8889		55.5556
Xuke 158	55.5556		52.1886		52.1886		49.4949
Xuke 682	51.1111		49.4253		49.5473		53.0864
Xuke 732	33.3333		28.8889		32.2222		27.7778
Xuke 877	38.6831		38.8889		38.6831		38.2716
Xunong 618	44.4444		40.2299		40.1646		37.7778
Xuyan 3	54.6296		54.6032		54.6296		55.5556
Xuyou 46	41.6667		44.0329		43.93		44.4444
Xuyuan 2	48.1481		50.1916		50.1235		55.5556
Yanfeng 712	75.5556		71.8519		71.8519		73.3333
Yanhao 306	44.4444		44.4444		51.1111		31.1111
Yanke 316	23.8095		33.3333		27.3369		30.8642
Yanmai 26	53.9918		54.023		53.9918		53.0864
Yanmai 68	58.1481		59.5238		58.1481		38.8889
Yanmai 888	53.8889		53.9095		53.8889		55.5556
Yanmai 9719	55.5556		46.8254		46.9136		44.4444
Yanmai 988	67.0034		67.0251		67.0034		67.6768
Yimai 8	45.679		43.2099		49.2284		33.3333
Yingman 180	50.3086		50.3086		50.3086		64.8148
Yongfengnong 2	53.3333		56.3218		56.3786		57.7778
Yufeng 1	34.4925		34.0741		34.4925		36.5079
Yufeng 1366	58.0247		60.4938		60.4938		55.5556
Yufeng 2	44.4444		45.7516		45.9259		48.8889
Yufeng 6	55.7052		55.5556		55.7052		55.5556
Yumai 117	72.0988		72.2222		72.0988		75.5556
Yunong 019	48.1481		53.9683		53.8272		55.5556
Yunong 1325	51.1111		58.5185		58.5185		60
Yunong 169	48.8889		43.6508		47.7778		46.6667
Yunong 804	63.2922		63.2184		63.2922		65.4321
Yunong 805	77.7778		74.7126		74.5679		75.5556
Yunong 99	41.3477		41.9753		46.0494		43.2099
Yuyan 168	46.6667		51.7241		51.9342		51.1111
Zhaofeng 668	50.5331		50.7937		44.7811		62.037
Zhengda 101	45.4545		47.0588		46.9697		50
Zhengda 3087	43.0696		43.1746		34.0488		39.3939
Zhengke 6	43.0044		42.8105		43.0044		47.4747
Zhengmai 082	79.8148		80.1587		79.8148		82.2222
Zhengmai 1869	53.3333		42.0635		35.5556		37.7778
Zhengmai 516	47.428		47.5556		47.428		44.4444
Zhengmai 518	45.679		58.1197		64.8148		62.963
Zhengnong 06118	52.2634		52.381		52.2634		55.5556
Zhengnong 5222	57.7778		46.6667		41.1111		40
Zhengpinmai 24	41.6049		41.6667		41.6049		45.679
Zhengxin 758	38.2716		36.6255		36.4609		37.7778
Zhenmai 5	58.7729		60		54.321		55.5556
Zhongfengmai 2	53.0864		52.8889		47.6852		63.8889
Zhongkenmai 7	42.3868		42.5287		42.3868		44.4444
Zhongle 8	42.2222		41.2698		41.6667		35.5556
Zhonglemai 9	33.3333		36.3636		26.9841		20.6349
Zhongmai 10	48.1481		41.6667		41.5638		43.2099
Zhongmai 108	60		60.7407		60.7407		62.2222
Zhongxin 18	50.6173		57.1429		48.1482		73.3333
Zhongying 012	40.4714		40.5018		40.4714		31.1111
Zhoukang 918	34.0741		33.3333		34.0741		33.3333
Zhouyumai 36	43.642		43.2099		52.5		58.3333
Zhumai 706	40.7407		43.7908		43.8833		45.4545
Zimai 615	61.1111		57.4074		57.4074		51.8519
Zimai 627	35.5556		31.3131		33.0159		30.1587
a(ZZ1)2015-2016 Zhengzhou, b(ZZ2)2016-2017 Zhengzhou, c(ZMD1)2015-2016 Zhumadian, d(ZMD2)2016-2017 Zhumadian
