# Supplementary material for: Investigation and genome-wide association study for Fusarium crown rot resistance in Chinese common wheat
Source: BMC Plant Biol. 2019 Apr 23;19:153. doi: 10.1186/s12870-019-1758-2 (PMC6480828; doi:10.1186/s12870-019-1758-2)
Supplement: Supplementary file 2 — Table S2. Information for FCR disease index and correlation coefficients among environments. (XLSX 9 kb) [file 12870_2019_1758_MOESM2_ESM.xlsx]

## Sheet: Table S2
Table S2 Information for FCR disease index and correlation coefficients among environments
Environment	Min	Max	Range	Average	re
					ZZ2	ZMD1	ZMD2
ZZ1a	23.81	79.81	23.81-79.81	49.97	0.93**	0.89**	0.71**
ZZ2b	22.22	80.16	22.22-80.16	50.08		0.95**	0.84**
ZMD1c	26.67	79.81	26.67-79.81	50.1			0.81**
ZMD2d	20.63	84.44	20.63-84.44	50.06
a(ZZ1)2015-2016 Zhengzhou, b(ZZ2)2016-2017 Zhengzhou, c(ZMD1)2015-2016 Zhumadian, d(ZMD2)2016-2017 Zhumadian, ethe correlation coefficient between different environments.
