# Supplementary material for: Investigation and genome-wide association study for Fusarium crown rot resistance in Chinese common wheat
Source: BMC Plant Biol. 2019 Apr 23;19:153. doi: 10.1186/s12870-019-1758-2 (PMC6480828; doi:10.1186/s12870-019-1758-2)
Supplement: Supplementary file 3 — Table S3. ANOVA for FCR resistance of the GWAS panel. (XLSX 8 kb) [file 12870_2019_1758_MOESM3_ESM.xlsx]

## Sheet: Table S3
Table S3 ANOVA for FCR resistance of the GWAS panel
Source of variation	df.	Ms.	F	Sig.
Year	1	0.025	0.002	0.961
Location	1	0.204	0.018	0.893
Genotype	233	480.724	14.091	0
Year * Location	1	0.696	0.05	0.823
Year * Genotype	233	23.596	1.706	0
Location * Genotype	233	24.353	1.76	0
Year * Location * Genotype	233	13.833
