# Supplementary material for: Investigation and genome-wide association study for Fusarium crown rot resistance in Chinese common wheat
Source: BMC Plant Biol. 2019 Apr 23;19:153. doi: 10.1186/s12870-019-1758-2 (PMC6480828; doi:10.1186/s12870-019-1758-2)
Supplement: Supplementary file 4 — Table S4. The most significant SNPs on chromosome 6A that highly correlation with FCR resistance in different environments. (XLSX 9 kb) [file 12870_2019_1758_MOESM4_ESM.xlsx]

## Sheet: Table S4
Table S4 The most significant SNPs on chromosome 6A that highly correlation with FCR resistance in different environments
SNP name	Chr.a	Position	Environmentb	P-value	R2(%)c
AX-111106634	6A	490486046	ZZ1	7.46e-07	15.16
			ZZ2	8.52e-07	15.12
			ZMD1	7.91e-07	14.86
			ZMD2	1.63e-06	14.03
AX-112290591	6A	496844191	ZZ1	1.17e-06	14.69
			ZZ2	1.29e-06	14.69
			ZMD1	2.34e-06	13.74
			ZMD2	3.12e-06	13.36
AX-111013769	6A	496829727	ZZ1	2.56e-06	13.88
			ZZ2	2.89e-06	13.86
			ZMD1	3.15e-06	13.43
			ZMD2	3.28e-06	13.31
AX-94534539	6A	497462135	ZZ1	4.7e-06	13.26
			ZZ2	5.31e-06	13.24
			ZMD1	5.6e-06	12.84
			ZMD2	4.68e-06	12.95
AX-111704011	6A	496848193	ZZ1	4.95e-06	13.21
			ZZ2	5.47e-06	13.21
			ZMD1	4.77e-06	13.01
			ZMD2	3.27e-06	13.31
AX-109474774	6A	496630618	ZZ1	4.74e-06	13.25
			ZZ2	4.87e-06	13.33
			ZMD1	3.76e-06	13.25
AX-110077933	6A	496623729	ZMD1	9.08e-06	12.35
			ZMD2	9.14e-06	12.26
aThe Chromosome location of the SNP, b Different environment: ZZ1, 2015-2016Zhengzhou; ZZ2, 2016-2017Zhengzhou; ZMD1, 2015-2016Zhumadian; ZMD2, 2016-2017Zhumadian; c R square of model with SNP (R2).
